# Supplementary material for: Genomic-Bioinformatic Analysis of Transcripts Enriched in the Third-Stage Larva of the Parasitic Nematode Ascaris suum
Source: PLoS Negl Trop Dis. 2008 Jun 18;2(6):e246. doi: 10.1371/journal.pntd.0000246 (PMC2398786; doi:10.1371/journal.pntd.0000246)
Supplement: Table S1 — Numbers and percentages of annotated clusters of molecules enriched in the infective third-stage larva (L3) of Ascaris suum, classified according to gene ontology (GO) categories ‘biological process’, ‘cellular component’ and ‘molecular function’. (0.03 MB XLS) [file pntd.0000246.s001.xls]

## Sheet: Sheet1
#Cellular Component	#	%			Totals
microtubule	12	24			Returned ont	62
membrane	10	20			No ont	436
phosphopyruvate hydratase complex	9	18				498
protein complex	6	12
extracellular region	6	12
nucleus	2	4
ribosome	1	2
intracellular	1	2
cAMP-dependent protein kinase complex	1	2
proton-transporting two-sector ATPase complex	1	2
integral to membrane	1	2
	50
#Biological Process
peptide metabolic process	10	14.7059
glycolysis	9	13.2353
protein polymerization	6	8.82353
microtubule-based movement	6	8.82353
microtubule-based process	6	8.82353
metabolic process	5	7.35294
gluconeogenesis	5	7.35294
proteolysis	5	7.35294
neuropeptide signaling pathway	4	5.88235
electron transport	2	2.94118
cellular iron ion homeostasis	2	2.94118
dephosphorylation	1	1.47059
protein amino acid dephosphorylation	1	1.47059
translation	1	1.47059
protein amino acid phosphorylation	1	1.47059
trehalose metabolic process	1	1.47059
iron ion transport	1	1.47059
ATP synthesis coupled proton transport	1	1.47059
intracellular signaling cascade	1	1.47059
	68
#Molecular Function
GTP binding	20	17.094
copper ion binding	14	11.9658
peptidylglycine monooxygenase activity	10	8.54701
phosphopyruvate hydratase activity	9	7.69231
calcium ion binding	8	6.83761
GTPase activity	6	5.12821
structural molecule activity	6	5.12821
phosphoenolpyruvate carboxykinase activity	5	4.2735
subtilase activity	5	4.2735
oxidoreductase activity	4	3.4188
monooxygenase activity	4	3.4188
purine nucleotide binding	3	2.5641
electron carrier activity	2	1.7094
protein dimerization activity	2	1.7094
sequence-specific DNA binding	2	1.7094
transcription factor activity	2	1.7094
nucleic acid binding	2	1.7094
ferric iron binding	2	1.7094
phosphoric monoester hydrolase activity	1	0.854701
protein tyrosine phosphatase activity	1	0.854701
catalytic activity	1	0.854701
structural constituent of ribosome	1	0.854701
cAMP-dependent protein kinase regulator activity	1	0.854701
actin binding	1	0.854701
hormone activity	1	0.854701
ATP-dependent helicase activity	1	0.854701
ATP binding	1	0.854701
binding	1	0.854701
protein binding	1	0.854701
	117

## Sheet: cell
microtubule	12
membrane	10
phosphopyruvate hydratase complex	9
protein complex	6
extracellular region	6
nucleus	2
ribosome	1
intracellular	1
cAMP-dependent protein kinase complex	1
proton-transporting two-sector ATPase complex	1
integral to membrane	1

## Sheet: biological
peptide metabolic process	10
glycolysis	9
protein polymerization	6
microtubule-based movement	6
microtubule-based process	6
metabolic process	5
gluconeogenesis	5
proteolysis	5
neuropeptide signaling pathway	4
electron transport	2
cellular iron ion homeostasis	2
dephosphorylation	1
protein amino acid dephosphorylation	1
translation	1
protein amino acid phosphorylation	1
trehalose metabolic process	1
iron ion transport	1
ATP synthesis coupled proton transport	1
intracellular signaling cascade	1

## Sheet: molecular
GTP binding	20
copper ion binding	14
peptidylglycine monooxygenase activity	10
phosphopyruvate hydratase activity	9
calcium ion binding	8
GTPase activity	6
structural molecule activity	6
phosphoenolpyruvate carboxykinase	5
subtilase activity	5
oxidoreductase activity	4
monooxygenase activity	4
purine nucleotide binding	3
electron carrier activity	2
protein dimerization activity	2
sequence-specific DNA binding	2
transcription factor activity	2
nucleic acid binding	2
ferric iron binding	2
phosphoric monoester hydrolase activity	1
protein tyrosine phosphatase activity	1
catalytic activity	1
structural constituent of ribosome	1
cAMP-dependent protein kinase regulator	1
actin binding	1
hormone activity	1
ATP-dependent helicase activity	1
ATP binding	1
binding	1
protein binding	1

## Sheet: totals
Returned ont	62
No ont	435
