# Supplementary material for: Genomic-Bioinformatic Analysis of Transcripts Enriched in the Third-Stage Larva of the Parasitic Nematode Ascaris suum
Source: PLoS Negl Trop Dis. 2008 Jun 18;2(6):e246. doi: 10.1371/journal.pntd.0000246 (PMC2398786; doi:10.1371/journal.pntd.0000246)
Supplement: Table S2 — Genes (n = 296) predicted to interact with each of nine selected C. elegans genes [kin-2, pab-1, T12B10.2, mec-12, rpl-22, mup-2, F33D11.10 ( = enol-1), egl-3 and F55A12.8], listed according decreasing cut-off score. Gene ontology (GO) terms and known RNAi phenotypes for each interacting gene are also listed. (0.13 MB XLS) [file pntd.0000246.s002.xls]

## Sheet: kin-2
Gene	Cut-off	Gene Ontology (biological process)	RNAi				KOGS
kin-1	27.762	larval development, morphogenesis of an epithelium, oviposition, protein-amino acid phosphorilation	Rup, Lvl, Egl
F47F2.1	16.8191	biological function unknown
sodh-1	13.156	determination of adult life span, threonine catabolic process	Age
ret-1	13.0194	blood coagulation, cell adhesion
F01G4.6	11.7183	embryonic development ending in birth or egg hatching, growth, hermaphrodite genitalia development, larval development, positive regulation of growth rate, transport	Emb1, Pvl, Gro, Lva
Y40D12A.2	11.6923	growth, larval development, proteolysis	Lva, reduced brood size
Y102A11A.3	11.4805	reproduction	Sck, Ste
M142.8	11.0834	methylation, proteolisis
F38E9.1	10.9498	No GO assigned					Glycosylphosphatidylinositol-specific phospholipase C
nhr-48	10.9429	Regulation of transcription, DNA dependent					Hormone receptor
nhr-137	10.9429	Regulation of transcription, DNA dependent	Fat content increased				Nuclear hormone receptor
C14B1.8	10.9429	No GO assigned
T04F3.1	10.9429	DNA repair, amino acid and derivative metabolic process, aromatic amino acid family metabolic process, biosynthetic process, blood coagulation, cell adhesion, histidine biosynthetic process
Y69H2.7	10.9429	No GO assigned
C18B2.5	10.9429	No GO assigned
kbp-5	10.9429	No GO assigned
Y102A11A.2	10.9429	No GO assigned
kin-3	10.4274	embryonic development ending in birth or egg hatching, protein amino acid phosphorylation, reproduction	Ste, Emb1				Casein kinase II, alpha subunit
pde-4	10.4104	signal transduction					Cyclic nucleotide phosphodiesterase
itr-1	9.97748	blood coagulation, cell adhesion, calcium ion transport, defecation, elevation of cytosolic calcium ion concentration, ion transport, muscle contraction, regulation of pharyngeal pumping, reproduction, rhytmic behaviour	fertility abnormal, male turning abnormal, sperm transfer defective, periodic spicule prodding defective, Ste, pharyngeal pumping rate abnormal, late larval arrest, transgene expression increased, posterior body wall contraction abnormal				Inositol 1,4,5-trisphosphate receptor
cbp-1	9.97229	embryonic development, embryonic development ending in birth or egg hatching, positive regulation of transcription from RNA polymerase II promoter, regulation of transcription, regulation of transcription, DNA-dependent, reproduction, spermatogenesis	Emb1, Sck, Ste, distal tip cell migration abnormal				CREB binding protein/P300 and related TAZ Zn-finger proteins
cye-1	9.38532	DNA endoreduplication, G1/S transition of mitotic cell cycle, cytokinesis, embryonic cleavage, embryonic development ending in birth or egg hatching, gamete generation, germ cell development, growth, hermaphrodite genitalia development, larval development, osmoregulation, positive regulation of cell proliferation, positive regulation of cyclin-dependent protein kinase activity, positive regulatio…	Emb1, Lva, Lvl, Bmd, cortical dynamics abnormal early emb (Emb), Pvl, Stp, multiple cytoplasmic cavities early emb (Emb), P0 spindle position abnormal early emb (Emb), spindle orientation abnormal AB or P1 early emb (Emb), synchronous second division early emb (Emb), ABa ABp EMS synchronous division early emb (Emb), P2 EMS synchronous division early emb (Emb),EMS anterior extension fails early em…				G1/S-specific cyclin E
cas-1	9.30472	regulation of adenylate cyclase activity					Adenylate cyclase-associated protein
C18E3.6	9.30472	embryonic development ending in birth or egg hatching, regulation of adenylate cyclase activity	Emb1				Adenylate cyclase-associated protein
ace-1	7.50581	acetylcholine catabolic process, acetylcholine catabolic process in synaptic cleft, regulation of locomotion					Acetylcholinesterase/Butyrylcholinesterase
cdc-42	7.04231	cell migration, collagen and cuticulin-based cuticle attachment to epithelium, embryonic cleavage, embryonic development ending in birth or egg hatching, establishment and/or maintenance of cell polarity, establishment of mitotic spindle localization, establishment of mitotic spindle orientation, gamete generation, growth, hermaphrodite genitalia development, intracellular protein transport, larv…	Bli, Ste, Plv, Muv, spindle position abnormal early emb (Abs), distal tip cell migration abnormal, cell migration abnormal (Mig), embryonic polarity abnormal, Unc, Lva, transgene subcellular localization abnormal, cytoskeleton dynamic abnormal, cell migration abnormal (Mig)				Ras-related small GTPase, Rho type
let-92	6.73479	cytokinesis, detection of stimulus during sensory perception, embryonic cleavage, embryonic development ending in birth or egg hatching, larval development, positive regulation of vulval development, protein amino acid dephosphorylation, reproduction	Emb, Sck, Lva, Ste, transgene expression increased, vulvaless, interphase entry abnormal early emb (Emb), cytokinesis abnormal emb (Cyk)				Serine/threonine protein phosphatase 2A, catalytic subunit
F32D1.2	6.71598	ATP synthesis coupled proton transport, embryonic development ending in birth or egg hatching, gamete generation, positive regulation of growth rate	Gro, Emb, Stp, pleiotropic defects severe early emb (Emb), slow growth (Gro), distal tip cell migration abnormal
gsa-1	6.6344	gamete generation, hermaphrodite genitalia development, larval development, locomotory behavior, morphogenesis of an epithelium, oviposition, positive regulation of growth rate, regulation of non-apoptotic programmed cell death, reproduction, signal transduction	Gro, Unc, Rup, Pvl, Ric, Stp, Sck, Ste, Lvl, Egl, transgene expression increased				G protein subunit Galphas, small G protein superfamily
kin-10	6.58146	embryonic development ending in birth or egg hatching, gamete generation, growth, hermaphrodite genitalia development, larval development, locomotory behavior, morphogenesis of an epithelium, positive regulation of body size, post-embryonic body morphogenesis	Emb, Gro, Pvl, Ste, Unc, Stp, Rup, Dpy, Lva, Lvl, reduced brood size, Bmd				Casein kinase II, beta subunit
rsks-1	6.27166	growth, larval development, protein amino acid phosphorylation	Lva, Lvl				Ribosomal protein S6 kinase and related proteins
ima-3	6.26678	embryonic development ending in birth or larval hatching, gamete generation, growth, intracellular protein transport, larval development, locomotory behavior, meiotic prophase, nuclear pore organization and biogenesis, oogenesis, protein import into nucleus, reproduction	Emb, reduced brood size, Unc, Lva, Ste, egg size abnormal early emb (Emb)				Karyopherin (importin) alpha
ftt-2	6.19985	embryonic development ending in birth or egg hatching	Ste, Emb1, reduced brood size				Multifunctional chaperone
par-5	6.19985	asymmetric protein localization during cell fate commitment, cell fate specification, embryonic development, embryonic development ending in birth or egg hatching, establishment of mitotic spindle orientation, larval development, meiosis, morphogenesis of an epithelium, polarity specification of anterior/posterior axis, pronuclear migration, pseudocleavage during first cell cycle, regulation of p…	Emb, Rup, Lvl, Ric, reduced brood size, asymmetric cell division abnormal early emb (Emb)				Multifunctional chaperone
icd-1	6.19642	embryonic development, embryonic development ending in birth or egg hatching, gamete generation, hermaphrodite genitalia development, locomotory behavior, negative regulation of apoptosis, osmoregulation, positive regulation of growth rate, post-embryonic body morphogenesis, reproduction	distal tip cell migration abnormal, Pvl, Ste, Gro, Emb, Stp, Sck, Unc, Clr, Stp, Bmd, apoptosis increased, male ray morphology abnormal, general pace of development abnormal early emb (Emb)				RNA polymerase II general transcription factor BTF3 and related proteins
imb-1	6.14073	embryonic cleavage, embryonic development ending in birth or egg hatching, intracellular protein transport, protein import into nucleus, docking, spindle organization and biogenesis	Emb, reduced brood size, mitotic spindle abnormal early emb (Emb), pronuclear nuclear appearance abnormal early emb (Emb), protein subcellular localization abnormal				Karyopherin (importin) beta 1
let-60	6.06915	embryonic development ending in birth or egg hatching, growth, larval development, intracellular protein transport, locomotory behavior, muscle development, nucleocytoplasmic transport, oogenesis, positive regulation of growth rate, post-embryonic body morphogenesis, protein transport, regulation of cell fate specification, regulation of cell projection, organization and biogenesis, reproduction,…					Ras-related GTPase
lin-23	6.01818	embryonic development ending in birth or egg hatching, growth, locomotory behaviour, hermaphrodite genitalia development, larval development, negative regulation of body size, negative regulation of cell proliferation, neurite morphogenesis, positive regulation of growth rate, post-embryonic body morphogenesis	Lon, Emb, Lva, Lvl, Unc, Bmd, Gro, Pvl				Beta-TrCP (transducin repeats containing)/Slimb proteins
ced-10	6.01126	cell migration, engulfment of apoptotic cell, intracellular protein transport, nucleocytoplasmic transport, protein transport, signal transduction, small GTPase mediated signal transduction	distal tip cell migration abnormal				Ras-related small GTPase
mig-2	6.01126	cell migration, intracellular protein transport, mesodermal cell migration, neuron migration, nucleocytoplasmic transport, protein transport, signal transduction, small GTPase mediated signal transduction	cell migration abnormal (Mig)				Ras-related small GTPase
rac-2	6.01126	cell migration, intracellular protein transport, nucleocytoplasmic transport, protein transport, signal transduction, small GTPase mediated signal transduction	cell migration abnormal (Mig)				Ras-related small GTPase
kin-19	5.99801	embryonic cleavage, embryonic development ending in birth or egg hatching, protein amino acid phosphorylation, reproduction, spindle organization and biogenesis	Emb, Ste, mitotic spindle abnormal early emb (Emb), transgene expression abnormal, cytoplasmic structure abnormal early emb (Emb), integrity of membranous organelles abnormal early emb (Emb), integrity of membranous organelles abnormal early emb (Emb)				Casein kinase (serine/threonine/tyrosine protein kinase)
ama-1	5.9912	embryonic cleavage, embryonic development ending in birth or egg hatching, gastrulation, positive regulation of growth rate, spindle organization and biogenesis, reproduction, transcription, transcription from RNA polymerase II promoter	mitotic spindle abnormal early emb (Emb), Sck, Emb, Gro, Ste, transgene subcellular localization abnormal, spindle elongation integrity abnormal early emb (Emb), embryonic arrest				RNA polymerase II, large subunit
glp-1	5.92185	Notch signaling pathway, cell differentiation, cell fate specification, embryonic development ending in birth or egg hatching, embryonic pattern specification, gamete generation, larval development, multicellular organismal development, pharyngeal muscle development, positive regulation of growth rate, post-embryonic body morphogenesis, regulation of developmental process	Emb, Stp, Gro, Lvl, Bmd, large cytoplasmic granules early emb (Emb), multiple cytoplasmic cavities early emb (Emb)				Fibrillins and related proteins containing Ca2+-binding EGF-like domains
apr-1	5.75731	cell fate specification, embryonic cleavage, embryonic development ending in birth or egg hatching, embryonic morphogenesis, endodermal cell fate specification, growth, larval development, locomotory behavior, negative regulation of Wnt receptor signaling pathway, negative regulation of vulval development, positive regulation of Wnt receptor signaling pathway, positive regulation of transcription…	Emb, Bmd, Lva, Muv, Lvvl, Unc, mitotic spindle abnormal early emb (Emb)				Beta-catenin-binding protein APC
Y106G6E.6 (csnk-1)	5.73183	embryonic cleavage, embryonic development ending in birth or egg hatching, establishment of mitotic spindle orientation, hermaphrodite genitalia development, larval development, locomotion, locomotory behavior, oviposition, positive regulation of body size, positive regulation of growth rate, post-embryonic body morphogenesis, protein amino acid phosphorylation	Gro, Emb, Dpy, Ste, Ric, spindle orientation abnormal early emb (Spn), Ste, Bmd, Unc, Pvl, Egl, small, Prl				Casein kinase (serine/threonine/tyrosine protein kinase)
F54F2.1	5.67026	cell adhesion, embryonic development ending in birth or egg hatching, growth, larval development, locomotory behavior, locomotion, reproduction, oviposition	Lvl, Lva, Unc, Egl, Prl, progressive paralysis, Ste, Emb,				Vitronectin receptor, alpha subunit
unc-43	5.65049	protein amino acid phosphorylation	Emb, Bmd, Ste, abnormal, Let, Lvl, Lva, Stp, postembryonic development abnormal, Gro				Ca2+/calmodulin-dependent protein kinase
Y66H1B.2	5.5673	embryonic development ending in birth or egg hatching, gamete generation	Emb, Bmd, Stp				Actin-binding cytoskeleton protein, filamin
Y66H1B.3	5.5673	embryonic development ending in birth or egg hatching, gamete generation, post-embryonic body morphogenesis	Emb, Bmd, Stp				Actin-binding cytoskeleton protein, filamin
pdi-2	5.5588	cell redox homeostasis, embryonic development ending in birth or egg hatching, glycerol ether metabolic process, growth, larval development, locomotory behavior, osmoregulation, positive regulation of body size, positive regulation of locomotion, post-embryonic body morphogenesis,	Emb, Bmd, Dpy, Lva, Lvl, Unc, Slu, Clr				Protein disulfide isomerase
sek-1	5.54909	innate immune response, oviposition, protein amino acid phosphorylation	Gro, Emb, Lvl, Lva, Stp, abnormal, Bmd, Ste, postembryonic development abnormal				Mitogen-activated protein kinase (MAPK) kinase
rab-5	5.54454	asymmetric protein localization, cell death, cytoplasm organization and biogenesis, embryonic cleavage, embryonic development ending in birth or egg hatching, growth, intracellular protein transport, larval development, nucleocytoplasmic transport, protein secretion, protein transport, signal transduction, small GTPase mediated signal transduction	Emb, Lvl, Lva, complex phenotype early emb (Emb), transgene subcellular localization abnormal, transgene expression increased, cell death abnormal (Ced), cytoplasmic appearance abnormal early emb (Emb)				GTPase Rab5/YPT51 and related small G protein superfamily GTPases
sgk-1	5.51972	cell communication, dauer larval development, determination of adult life span, embryonic development ending in birth or egg hatching, oviposition, protein amino acid phosphorylation	Age, Egl, Emb, dauer formation abnormal (Daf)
C14B9.2	5.49566	cell redox homeostasis, embryonic development ending in birth or egg hatching, gamete generation, glycerol ether metabolic process, positive regulation of body size, positive regulation of growth rate	Gro, Emb, Stp				Protein disulfide isomerase
kin-20	5.46035	embryonic development ending in birth or egg hatching, larval development, positive regulation of growth rate, post-embryonic body morphogenesis, protein amino acid phosphorylation	Gro, Emb, Lvl, Bmd, Ste
cwn-2	5.44373	Wnt receptor signaling pathway, calcium modulating pathway, multicellular organismal development	vulva development abnormal				Wnt family of developmental regulators
hmg-1.2	5.40794	Wnt receptor signaling pathway, cell fate specification, embryonic development ending in birth or egg hatching, gamete generation, gonad development, hermaphrodite genitalia development, larval development, morphogenesis of an epithelium, positive regulation of body size, positive regulation of growth rate, post-embryonic body morphogenesis, vulval development, regulation of transcription, DNA-de…	Emb, Ste, Rup, Lvl, Bmd, Stp, Pvl, reduced brood size				HMG box-containing protein
goa-1	5.39188	G-protein coupled receptor protein signaling pathway, dopamine receptor signaling pathway, embryonic cleavage, embryonic development ending in birth or egg hatching, establishment of mitotic spindle orientation, hermaphrodite genitalia development, locomotory behaviour, negative regulation of locomotion, oviposition, locomotion, regulation of locomotion, reproduction, regulation of pharyngeal pum…	cell division failure P0 spindle position abnormal early emb (Emb), reduced brood size, Pvl, Emb, Ste, Unc, Egl, spindle rotation abnormal early emb (Emb), aster abnormal early emb (Emb), distal germline abnormal, mitotic spindle abnormal early emb, hyperactive (Hya)				G-protein alpha subunit
daf-2	5.36962	dauer exit, dauer larval development, determination of adult life span, insulin receptor signaling pathway, learning and/or memory, locomotory behavior, negative regulation of transcription factor import into nucleus, peptidyl-tyrosine phosphorylation, protein amino acid autophosphorylation, protein amino acid phosphorylation, regulation of chemotaxis, regulation of lipid metabolic process, repro…	Age, Unc, dauer formation abnormal (Daf)				Insulin/growth factor receptor (contains protein kinase domain)
ptc-3	5.30079	cholesterol transport, growth, embryonic development ending in birth or egg hatching, larval development, locomotion, locomotory behavior	Lvl, Lva, Emb, Prl, Unc, transgene subcellular localization abnormal, transgene expression increased				Membrane protein Patched/PTCH
ttb-1	5.206	embryonic development ending in birth or egg hatching, regulation of transcription, transcription initiation, regulation of transcription, DNA-dependent	Emb				Transcription initiation factor TFIIB
akt-2	5.17746	dauer larval development, determination of adult life span, insulin receptor signaling pathway, protein amino acid phosphorylation	dauer formation abnormal (Daf)				Serine/threonine protein kinase
ceh-26	5.16732	laval development, locomotion, locomotory behaviour, molting cycle, protein-based cuticle, multicellular organismal development, positive regulation of growth rate, regulation of transcription	Gro, Lvl, Prl, Unc, molt defect (Mlt)				Homeobox transcription factor prospero
egl-30	5.15732	G-protein coupled receptor protein signaling pathway, dopamine receptor signaling pathway, feeding behaviour, larval development, locomotion, oviposition, positive regulation of locomotion, regulation of oviposition, regulation of pharyngeal pumping, serotonin receptor signaling pathway	Lvl, Egl, Ste, Ric, Prl				G protein subunit Galphaq/Galphay,
cyk-1	5.04746	actin cytoskeleton organization and biogenesis, cellular component organization and biogenesis, cytokinesis, determination of adult life span, embryonic cleavage, embryonic development ending in birth or egg hatching, gamete generation, growth, locomotory behaviour, morphogenesis of an epithelium, larval development, osmoregulation, negative regulation of body size	Emb, lvl, Lva, Rup, Adl, Lon, Stp, Unc, Clr, Cyk
cdh-6	5.02246	blood coagulation, cell adhesion, gamete generation, homophilic cell adhesion, reproduction, neuropeptide signaling pathway	Ste, Stp				Cadherin EGF LAG seven-pass G-type receptor
pak-1	5.0205	protein amino acid phosphorylation, signal transduction					p21-activated serine/threonine protein kinase
C24G6.3	5.01132	No GO assigned					DNA repair/transcription protein Mms19
mel-32	5.01093	L-serine metabolic process, embryonic development ending in birth or egg hatching, glycine metabolic process	Emb				Glycine/serine hydroxymethyltransferase
taf-11.1	5.01093						Transcription initiation factor TFIID, subunit TAF11
unc-120	5.00221	embryonic development ending in birth or egg hatching, gamete generation, locomotion, locomotory behaviour, positive regulation of growth rate, regulation of transcription, DNA-dependent					Regulator of arginine metabolism and related MADS box-containing transcription factors
kin-2		positive regulation of body size, gamete generation, growth, larval development, locomotory behaviour, post-embryonic body morphogenesis, signal transduction, protein amino acid phosphorylation

## Sheet: mec-12
Gene	Cut-off	Gene Ontology (biological process)	RNAi				KOGS
mec-10	16.1555	ion transport, mechanosensory behaviour, response to mechanical stimulus, sodium ion transport					Non voltage-gated ion channels
tbb-4	15.3331	embryonic development ending in birth or egg hatching, growth, larval development, microtubule-based movement, microtubule-based process, pronuclear migration, protein polymerization	Lvl, Emb, Lva, reduced brood size, pronuclear migration abnormal early emb (Emb)				Beta tubulin
mec-2	14.8661	mechanosensory behavior, response to mechanical stimulus	Gro, Emb, Lvl, Lva, Ste Stp, postembryonic development abnormal, Bmd, let, abnormal				Prohibitins and stomatins of the PID superfamily
mec-4	14.8592	ion transport, regulation of non-apoptotic programmed cell death, mechanosensory behavior, response to mechanical stimulus, sodium ion transport
mec-6	14.8592	mechanosensory behavior, response to mechanical stimulus					Beta tubulin
mec-7	14.8592	cytoplasmic microtubule organization and biogenesis, detection of mechanical stimulus during sensory perception, growth, larval development, embryonic development ending in birth or egg hatching, mechanosensory behaviour, microtubule-based process, pronuclear migration, protein polymerization, response to mechanical stimulus	lvl, Lva, Emb, reduced brood size, pronuclear migration abnormal early emb (Emb),
ben-1	14.5619	chemosensory behavior, growth, larval development, embryonic development ending in egg hatching or birth, microtubule-based movement, microtubule-based process, pronuclear migration, protein polymerization	Lvl, Emb, Lva, reduced brood size, pronuclear migration abnormal early emb (Emb)				Beta tubulin
mec-5	13.5733	mechanosensory behavior, response to mechanical stimulus, phosphate transport
tbg-1	7.17241	cytokinesis, embryonic cleavage, embryonic development ending in birth or egg hatching, hermaphrodite genitalia development, microtubule nucleation, microtubule-based process, mitotic sister chromatid segregation, mitotic spindle organization and biogenesis, protein polymerization, reproduction	Emb, Ste, Pvl, spindle assembly abnormal early emb (Emb), distal tip cell migration abnormal, excessive blebbing early emb (Emb), P0 spindle absent early emb (Emb), P0 spindle position abnormal early emb (Emb), cytokinesis fails early emb (Cyk), Mul, loose mitotic furrow early emb (Emb), ectopic cleavage furrows early emb (Emb), polar body abnormal early emb (Emb), pseudocleavage exaggerated earl…				Gamma tubulin
zyg-9	6.54413	embryonic cleavage, embryonic development ending in birth or egg hatching, establishment of mitotic spindle orientation, hermaphrodite genitalia development, meiotic spindle organization and biogenesis, microtubule-based process, oviposition, post-embryonic body morphogenesis, pronuclear migration, spindle organization and biogenesis	Emb, Egl, Pvl, Bmd, mitotic spindle abnormal early emb (Emb), protein subcellular localization abnormal, pronuclear migration abnormal early emb (Emb), cell division abnormal spindle orientation abnormal early emb (Spn), pronuclear migration failure early emb (Emb)				Microtubule-associated protein
ebp-1	6.18094						Microtubule-binding protein involved in cell cycle control
cdc-42	6.12853	cell migration, collagen and cuticulin-based cuticle attachment to epithelium, embryonic cleavage, embryonic development ending in birth or egg hatching, establishment and/or maintenance of cell polarity, establishment of mitotic spindle localization, establishment of mitotic spindle orientation, gamete generation, growth, hermaphrodite genitalia development, larval development, intracellular pro…	Bli, Ste, Pvl, Muv, Emb, distal tip cell migration abnormal, Abs, Lva, Unc, cell migration abnormal (Mig), embryonic polarity abnormal, transgene subcellular localization abnormal, Stp, cytoskeleton dynamic abnormal,				Ras-related small GTPase
goa-1	5.82684	G-protein coupled receptor protein signaling pathway, dopamine receptor signaling pathway, embryonic cleavage, embryonic development ending in birth or egg hatching, establishment of mitotic spindle orientation, hermaphrodite genitalia development, locomotory behavior, negative regulation of locomotion, oviposition, regulation of locomotion, regulation of pharyngeal pumping, reproduction, respons…	Reduced brood size, cell division failure P0 spindle position abnormal early emb (Emb), spindle rotation abnormal early emb (Emb), aster abnormal early emb (Emb), distal germline abnormal, mitotic spindle abnormal early emb (Emb), mitotic spindle abnormal early emb (Emb), Egl, Hya, Pvl, Emb, Unc, Ste, spindle orientation abnormal early emb (Spn)				G-protein alpha subunit
evl-20	5.39813	cytokinesis, embryonic cleavage, embryonic development ending in birth or egg hatching, hermaphrodite genitalia development, gamete generation, intracellular protein transport, locomotory behaviour, morphogenesis of an epithelium, protein transport, reproduction, positive regulation of growth rate, post-embryonic body morphogenesis, small GTPase mediated signal transduction	Emb, Rup, Bmd, Unc, posterior region development abnormal, Gro, Pvl, Stp, body elongation defective, Cyk, Ste, embryonic development abnormal, lima bean arrest (Emb)				GTP-binding ADP-ribosylation factor-like protein ARL2
his-71	5.28164	DNA repair, chromosome organization and biogenesis, embryonic development ending in birth or egg hatching, larval development, nucleosome assembly, positive regulation of growth rate, post-embryonic body morphogenesis	Emb, lvl, Bmd, spontaneous mutation rate increased, Gro				Histones H3 and H4
cct-1	5.23148	cellular protein metabolic process, growth, embryonic development ending in birth or egg hatching, larval development, osmoregulation, positive regulation of growth rate, protein folding, reproduction,	Emb, Gro, Sck, Clr, Pvl, Ste, transgene subcellular localization abnormal, Lva, pleiotropic defects severe early emb (Emb), distal tip cell migration abnormal				Chaperonin complex component, TCP-1 alpha subunit
F21C3.5	5.19678	Embryonic cleavage, gamete generation, embryonic development ending in birth or egg hatching, growth, laval development, locomotory behaviour, hermaphrodite genitalia development, positive regulation of growth rate, protein folding, post-embryonic body morphogenesis	Emb, Gro, Lva, Stp, Unc, Bmd, Pvl, Abs, distal tip cell migration abnormal				Prefoldin subunit 6
lis-1	5.19337	chiasma formation, embryonic cleavage, embryonic development ending in birth or egg hatching, engulfment of apoptotic cell, establishment of mitotic spindle localization, establishment of mitotic spindle orientation, gamete generation, hermaphrodite genitalia development, locomotion, locomotory behaviour, microtubule-based movement, mitotic centrosome separation, pronuclear migration, spindle ass…	Emb, Unc, Stp, everted vulva (Evl), pronuclear migration abnormal early emb (Emb), spindle position orientation abnormal early emb (Spo), cytoplasmic structure abnormal early emb (Emb), centrosome attachment abnormal early emb (Emb), mitotic spindle abnormal early emb (Emb), pronuclear migration failure early emb (Emb), excess pronucleus early emb (Emb)				WD40 repeat-containing protein
his-32	5.02503	chromosome organization and biogenesis, embryonic development ending in birth or egg hatching, growth, larval development, locomotory behaviour, nucleosome assembly, reproduction, positive regulation of growth rate, post-embryonic body morphogenesis	Ste, Emb, Lva, Bmd, Gro, reduced brood size, Unc, Sck				Histones H3 and H4
mec-12		embryonic cleavage, growth, larval develoment, embryonic development ending in birth or egg hatching, mechanosensory behavior, microtubule-based process

## Sheet: T21B10.2
Gene	Cut-off	Gene Ontology (biological process)	RNAi				KOGS
Y71H10A.1	6.71974	embryonic development ending in birth or egg hatching, fructose 6-phosphate metabolic process, glycolysis	Emb				Pyrophosphate-dependent phosphofructo-1-kinase
cpf-2	6.14511	embryonic development ending in birth or egg hatching, reproduction	Emb, Ste				mRNA cleavage and polyadenylation factor I complex, subunit RNA15
T03F1.3	6.08352	glycolysis					3-phosphoglycerate kinase
let-49	6.0046	Embryonic development, gamete generation, embryonic development ending in birth or egg hatching, gastrulation with mouth forming first, gonad development, locomotory behaviour, hermaphrodite genitalia development, morphogenesis of an epithelium, positive regulation of body size, positive regulation of growth rate, positive regulation of transcription	Gro, Emb, Dpy, Pvl, Stp, Unc, Rup, gonad development abnormal, embryonic lethal late emb (Emb)				Transcriptional coactivator
act-2	5.64009	actin cytoskeleton organization and biogenesis, actin filament-based process, cytokinesis, cytokinesis after mitosis, embryonic cleavage, embryonic development, cytokinesis, initiation of separation, growth, larval development, locomotion, embryonic development ending in birth or egg hatching, hermaphrodite genitalia development, meiosis, reproduction	Ste, Lva, Lvl, Sck, Pvl, transgene subcellular localization abnormal, Emb, Cyk				Actin
act-4	5.64009	actin cytoskeleton organization and biogenesis, cytokinesis, embryonic cleavage, growth, embryonic development ending in birth or egg hatching, larval development, reproduction, hermaphrodite genitalia development	Ste, Sck, Lvl, Lva, Emb, Pvl, distal tip cell migration abnormal, Cyk, thin, transgene subcellular localization abnormal, asymmetric cell division abnormal early emb (Emb)				Actin
T03D8.2	5.56554	embryonic development ending in birth or egg hatching, translation	Emb				Mitochondrial/chloroplast ribosomal protein S12
ima-3	5.55417	embryonic development ending in birth or egg hatching, gamete generation, growth, larval development, intracellular protein transport, locomotory behaviour, oogenesis, meiotic prophase I, nuclear pore organization and biogenesis, reproduction, protein import into nucleus	Emb, Lva, Unc, Ste, reduced brood size, egg size abnormal early emb (Emb)				Karyopherin (importin) alpha
gpi-1	5.53873	embryonic development ending in birth or egg hatching, gluconeogenesis, glycolysis	Age, Emb				Glucose-6-phosphate isomerase
Y71F9AM.4 (cogc-3)	5.49178	embryonic development ending in birth or egg hatching, gonad morphogenesis, growth, hermaphrodite genitalia development, larval development, locomotory behaviour, morphogenesis of an epithelium, osmoregulation, positive regulation of body size, regulation of cell migration	Rup, Pvl, Sck, small, Lva, Clr, Unc, distal tip cell migration abnormal				Subunit of cis-Golgi transport vesicle tethering complex
hsp-6	5.35569	cell cycle, gamete generation, growth, embryonic development ending in birth or egg hatching, larval development, protein folding, iron-sulfur cluster assembly	Emb, Lva, Stp, general pace of development abnormal early emb (Emb), transgene subcellular localization abnormal				Molecular chaperones mortalin/PBP74/GRP75, HSP70 superfamily
ama-1	5.33955	embryonic cleavage, gastrulation, reproduction, embryonic development ending in birth or egg hatching, positive regulation of growth rate, spindle organization and biogenesis, transcription, transcription from RNA polymerase II promoter	Gro, Sck, Emb, Ste, mitotic spindle abnormal early emb (Emb), transgene subcellular localization abnormal, spindle elongation integrity abnormal early emb (Emb), embryonic arrest				RNA polymerase II, large subunit
F25H5.3	5.28212	embryonic development ending in birth or egg hatching, glycolysis	Emb, cortical dynamics abnormal early emb (Emb)				Pyruvate kinase
K07H8.3	5.24648	N-terminal protein amino acid acetylation, growth, larval development, metabolic process, embryonic development ending in birth or egg hatching	Emb, Lva				Subunit of the major N alpha-acetyltransferase
pkc-1	5.2408	chemotaxis, intracellular signaling cascade, neurotransmitter secretion, positive regulation of locomotion, protein amino acid phosphorylation	Ric				Serine/threonine protein kinase
Y41C4A.9	5.22685	gamete generation, positive regulation of growth rate	Gro, Stp, Pch, Lvl
nmy-2	5.16687	cytokinesis, embryonic development, gamete generation, growth, embryonic development ending in birth or egg hatching, hermaphrodite genitalia development, larval development, reproduction, morphogenesis of an epithelium, polarity specification of anterior/posterior axis, shape changes of embryonic cells	Emb, lva, Stp, Ste, Rup, Pvl, shape changes of embryonic cells, protein subcellular localization abnormal				Myosin class II heavy chain
F55B12.4	5.03957	RNA processing, growth, larval development, mRNA polyadenylation, tRNA 3'-terminal CCA addition	Lvl, Lva, late larval arrest				tRNA nucleotidyltransferase/poly(A) polymerase
C10H11.8	5.03957	growth, larval development, positive regulation of growth rate	Gro, Lva, thin				G-protein beta subunit-like protein
T21B10.2		embryonic development ending in birth or egg hatching, glycolysis, larval development, growth, osmoregulation, positive regulation of body size, positive regulation of growth rate

## Sheet: mup-2
Gene	Cut-off	Gene Ontology (biological process)	RNAi				KOGS
egl-19	14.1072	calcium ion transport, ion transport, gamete generation, hermaphrodite genitalia development, osmoregulation, oviposition, regulation of pharyngeal pumping	Egl, Crl, Pvl, Stp				Voltage-gated Ca2+ channels, alpha1 subunits
pat-10	13.3167	embryonic development ending in birth or egg hatching, embryonic development, larval development, locomotion, muscle contraction, reproduction, muscle thin filament assembly	Ste, Emb, Lvl, Prl				Calmodulin and related proteins
unc-6	10.9429	axon guidance, gonad morphogenesis, locomotory behaviour, mesodermal cell migration, regulation of cell migration	Unc				Netrin, axonal chemotropic factor
myo-3	8.59774	embryonic development ending in birth or egg hatching, gamete generation, growth, larval development, locomotory behaviour, positive regulation of locomotion, post-embryonic body morphogenesis	Lva, Emb, Stp, Slu, Bmd, Unc				Myosin class II heavy chain
nmy-1	8.59774	collagen and cuticulin-based cuticle development, gamete generation, growth, larval development, locomotory behavior, locomotion, positive regulation of body size, protein localization, post-embryonic body morphogenesis, shape changes of embryonic cells	Rol, Emb, Dpy, Unc, Stp, Bmd, Lva				Myosin class II heavy chain
nmy-2	8.59774	cytokinesis, embryonic development, gamete generation, growth, embryonic development ending in birth or egg hatching, hermaphrodite genitalia development, larval development, reproduction, morphogenesis of an epithelium, polarity specification of anterior/posterior axis, shape changes of embryonic cells	Emb, lva, Stp, Ste, Rup, Pvl, shape changes of embryonic cells, protein subcellular localization abnormal				Myosin class II heavy chain
lev-11	8.48138	hermaphrodite genitalia development, locomotion, locomotory behaviour, larval development, negative regulation of body size, oviposition, positive regulation of locomotion, reproduction, post-embryonic body morphogenesis	Slu, Egl. Ste, Bmd, cytoskeleton filament morphology abnormal, anus development abnormal, pharyngeal development abnormal, intestinal development abnormal, Lon, Sck, Pvl, Unc, embryonic arrest, larval body morphology abnormal,				Actin filament-coating protein tropomyosin
let-75	7.94371	chemotaxis, growth, larval development, muscle contraction, embryonic development ending in birth or egg hatching, signal transduction, pharyngeal pumping, inositol lipid-mediated signaling	Lvl, Lva, Emb, Ric				Myosin class II heavy chain
myo-2	7.94371	proteolysis					Myosin class II heavy chain
unc-54	7.94371	inositol lipid-mediated signaling, locomotion, muscle contraction, muscle thick filament assembly, oviposition, pharyngeal pumping, post-embryonic body morphogenesis	Bmd				Myosin class II heavy chain
F45G2.2	7.94371	No GO assigned	Ric				Myosin class II heavy chain
F58G4.1	7.94371	No GO assigned					Myosin class II heavy chain
tni-4	7.85492	positive regulation of growth rate, embryonic development, pharyngeal pumping	Gro				Troponin I
mup-2		axonal fasciculation, embryonic morphogenesis, gamete generation, locomotory behaviour, larval somatic muscle development, ovulation, positive regulation of growth rate, reproduction, sarcomere organization, positive regulation of locomotion, regulation of muscle contraction

## Sheet: egl-3
Gene	Cut-off	Gene Ontology (biological process)	RNAi				KOGS
glr-1	14.1968	ionotropic glutamate receptor signaling pathway, feeding behaviour, transport, response to mechanical stimulus					Glutamate-gated AMPA-type ion channel receptor
unc-51	12.5114	autophagy, axon guidance, axonogenesis, cell migration, dauer larval development, protein amino acid phosphorylation, regulation of axon extension					Serine/threonine-protein kinase involved in autophagy
lin-10	11.4225	asymmetric protein localization, nerve-nerve synaptic transmission, positive regulation of vulval development, receptor clustering, sensory perception of touch					Beta amyloid precursor-binding protein
unc-104	11.1579	anterograde axon cargo transport, defecation, feeding behaviour, larval development, locomotory behaviour, microtubule-based movement, molting cycle, collagen and cuticulin-based cuticle, nerve-nerve synaptic transmission, positive regulation of body size, positive regulation of growth rate, positive regulation of synaptic growth at neuromuscular junction, receptor clustering, regulated secretory…	Unc				Kinesin-like protein
unc-2	5.47186	DNA methylation, calcium ion transport, ion transport, locomotory behavior, negative regulation of transforming growth factor beta receptor signaling pathway, potassium ion transport, regulation of neurotransmitter levels, response to heat, response to starvation	Ric
egl-3		proteolysis

## Sheet: pab-1
Gene	Cut-off	Gene Ontology (biological process)	RNAi				KOGS
ife-3	11.3437	embryonic development ending in birth or egg hatching, translational initiation	Emb, reduced brood size, cortical dynamics abnormal early emb (Emb), pleiotropic defects severe early emb (Emb)				Translation initiation factor 4F
R144.2	8.03929	determination of adult life span, larval development, osmoregulation, reproduction,embryonic development ending in birth or egg hatching	Sck, Adl, Ste, Lvl, Clr, Emb, pleiotropic defects severe early emb (Emb)
cpf-2	8.01326	embryonic development ending in birth or egg hatching, reproduction	Ste, Emb				mRNA cleavage and polyadenylation factor I complex
suf-1	8.01326	RNA processing, mRNA processing, reproduction, embryonic development ending in birth or egg hatching	Ste, Emb				mRNA cleavage and polyadenylation factor I complex, subunit RNA14
ifg-1	7.69665	RNA metabolic process, growth, larval development, positive regulation of growth rate, reproduction, post-embryonic body morphogenesis	Lva, Gro, Ste, Bmd, Emb, Pch, pleiotropic defects severe early emb (Emb)				Translation initiation factor 4F, ribosome/mRNA-bridging subunit
Y59A8B.6	7.55369	embryonic development ending in birth or egg hatching, RNA Processing, gamete generation, growth, larval development, locomotory behaviour, negative regulation of body size, nuclear mRNA splicing, via spliceosome, positive regulation of growth rate	Emb, Lon, Lva, thin, Gro, transgene expression increased, Unc, Stp, distal tip cell migration abnormal				HAT repeat protein
Y52B11A.9	7.45819	embryonic development ending in birth or egg hatching, gamete generation, growth, larval development, locomotory behaviour, morphogenesis of an epithelium, positive regulation of growth rate, post-embryonic body morphogenesis, translation	Emb, Lva, Gro, Rup, Unc, Stp, Bmd				Protein containing a U1-type Zn-finger and implicated in RNA splicing or processing
F32D1.9	7.10538	embryonic development ending in birth or egg hatching	Emb				Polyadenylation factor I complex
W01B11.3 (nol-5)	7.00673	embryonic development ending in birth or egg hatching , gamete generation, growth, larval development, hermaphrodite genitalia development, reproduction, negative regulation of vulval development, positive regulation of embryonic development, positive regulation of growth rate	Lva, Gro, Pvl, Sle, Stp, larval arrest (Lva), Emb, Muv, transposon silencing abnormal				Ribosome biogenesis protein
C18A3.5	6.8536	embryonic development ending in birth or egg hatching, growth, larval development, mRNA processing, morphogenesis of an epithelium	Emb, Lva, Rup				Apoptosis-promoting RNA-binding protein TIA-1/TIAR
K07H8.10	6.8536	embryonic development ending in birth or egg hatching, positive regulation of growth rate	Emb, Gro
iff-1	6.68391	embryonic development ending in birth or egg hatching, gamete generation, reproduction, translation initiation	Age, Emb, Ste, Stp, no oocytes, complex phenotype early emb (Emb), pleiotropic defects severe early emb (Emb), sterile F1				Translation initiation factor 5A
iff-2	6.68391	embryonic development ending in birth or egg hatching, growth, larval development, reproduction, locomotory behaviour, hermaphrodite genitalia development, translational initiation	Lva, Unc, Emb, Pvl, Pch				Translation initiation factor 5A
W08D2.7 (mtr-4)	6.67184	embryonic development ending in birth or egg hatching, growth, larval development, positive regulation of growth rate, locomotory behaviour, gamete generation	Emb, Lva, Unc, Gro, Stp, polar body abnormal early emb (Emb), excess maternal pronucleus early emb (Emb), transgene expression increased, early larval lethal (Lvl)				Nuclear exosomal RNA helicase MTR4
C07E3.2 (pro-2)	6.64581	embryonic development ending in birth or egg hatching, larval development, growth, positive regulation of growth rate	Lva, Lvl, Gro, Emb, Pch, reduced brood size, fat content increased				Predicted protein involved in nuclear export of pre-ribosomes
C16A3.3	6.64581	embryonic development ending in birth or egg hatching, larval development, oviposition, RNA processing, gonad development, translation, positive regulation of growth rate	Gro, Lva, Emb, Egl, early larval lethal (Lvl), gonad development abnormal				rRNA processing protein Rrp5
C37H5.5	6.64581	embryonic development ending in birth or egg hatching, growth, larval development, locomotory behaviour , oviposition, positive regulation of growth rate	Gro, Lva, Emb, Egl, Unc, early larval arrest				Protein involved in the nuclear export of pre-ribosomes
pab-3	6.56077	embryonic development ending in birth or egg hatching, growth, larval development, locomotory behaviour, positive regulation of embryonic development, positive regulation of growth rate	Emb, Lva, Unc, Sle, Gro				Splicing factor RNPS1
uba-1	6.50812	Mo-molybdopterin cofactor biosynthetic process, reproduction, embryonic development ending in birth or egg hatching, protein modification process, ubiquitin cycle	Emb, Ste, Sck, transgene subcellular localization abnormal, passage through meiosis abnormal early emb (Emb)				Ubiquitin activating enzyme UBA1
R06C1.4	6.47152						mRNA cleavage and polyadenylation factor I complex
drs-1	6.32174	asparaginyl-tRNA aminoacylation, growth, larval development, reproduction, embryonic development ending in birth or egg hatching, lysyl-tRNA aminoacylation, tRNA aminoacylation for protein translation, translation	Ste, Emb, Sck, pleiotropic defects severe early emb (Emb), Lva				Aspartyl-tRNA synthetase
M03C11.7	6.06898	embryonic development ending in birth or egg hatching	Emb, Sck				Putative u4/u6 small nuclear ribonucleoprotein
Y110A7A.8	6.06898	embryonic development, reproduction, embryonic development ending in birth or egg hatching, gastrulation with mouth forming first	Emb, Ste, embryonic lethal late emb (Emb), transgene expression increased, transgene subcellular localization abnormal				mRNA splicing factor PRP31
ckc-1	5.96227						Ethanolamine kinase
rps-5	5.78595	embryonic development ending in birth or egg hatching, growth, larval development, reproduction, translation	Lva, Ste, Emb, transgene subcellular localization abnormal, pleiotropic defects severe early emb (Emb)				rps-5 encodes a small ribosomal subunit S5 protein
eif-6	5.77945	embryonic development ending in birth or egg hatching, growth, larval development, mature ribosome assembly, positive regulation of growth rate	Gro, Lva, Lvl, Emb, reduced brood size				Translation initiation factor 6
H06H21.3	5.72459	embryonic development ending in birth or egg hatching, locomotory behaviour, translational initiation, positive regulation of body size, reproduction, positive regulation of growth rate	Gro, Emb, small, Sck, Ste, Unc, general pace of development abnormal early emb (Emb)				Translation initiation factor 1A
Y37E3.10	5.72459	embryonic development ending in birth or egg hatching, growth, larval development, translation	Emb, pleiotropic defects severe early emb (Emb), Lva				Translation initiation factor 2
apc-2	5.67035	embryonic development ending in birth or egg hatching, cell cycle, gamete generation, meiosis, reproduction, hermaphrodite genitalia development	Ste, Stp, Emb, Pvl, meiosis abnormal early emb (Mei), passage through meiosis abnormal early emb (Emb), embryo osmotic integrity abnormal early emb (Emb), distal tip cell migration abnormal,				Anaphase-promoting complex (APC), subunit 2
pes-4	5.59203
sax-2	5.58967	blood coagulation, cell adhesion					Fry-like conserved proteins
F11A3.2	5.49314	embryonic development ending in birth or egg hatching, gamete generation, growth, larval development, locomotory behaviour, hermaphrodite genitalia development, reproduction, positive regulation of growth rate	Fro, Emb, sterile F1, Unc, Pvl, Lva, Stp, distal tip cell migration abnormal, Ste				Translation initiation factor 2B, delta subunit
pkc-1	5.48421	chemotaxis, intracellular signaling cascade, neurotransmitter secretion, positive regulation of locomotion, protein amino acid phosphorylation	Ric				Serine/threonine protein kinase
vbh-1	5.47585	DNA recombination, embryonic development ending in birth or egg hatching	Emb, passage through meiosis abnormal early emb (Emb)				ATP-dependent RNA helicase
rpl-18	5.33639	embryonic development ending in birth or egg hatching, growth, larval development, reproduction, translation	Sck, Ste, reduced brood size, Lva, Emb, transgene subcellular localization abnormal, pleiotropic defects severe early emb (Emb)				60s ribosomal protein L18
W09G12.7	5.31186		Sck
syn-3	5.30474	embryonic development ending in birth or egg hatching, growth, larval development, locomotory behaviour, osmoregulation, reproduction, intracellular protein transport	Sck, Emb, Lva, Unc, Clr, Ste,embryo osmotic integrity abnormal early emb (Emb), larval arrest				SNARE protein SED5/Syntaxin 5
apg-1	5.25059	embryonic development, growth, larval development, locomotory behaviour, embryonic development ending in birth or egg hatching, gastrulation with mouth forming first, intracellular protein transport, positive regulation of growth rate, protein complex assembly, protein secretion, vesicle-mediated transport	Emb, Lvl, Lva, Gro, Unc, transgene subcellular localization abnormal, embryonic lethal late emb (Emb)				Vesicle coat complex AP-1
Y37E3.8	5.23668	embryonic development ending in birth or egg hatching, translation	Emb, pleiotropic defects severe early emb (Emb)				60s ribosomal protein L15/L27
C01G5.5	5.22613	embryonic development ending in birth or egg hatching, potassium ion transport	Emb				Aldo/keto reductase family proteins
rps-2	5.20234	embryonic development ending in birth or egg hatching, growth, larval development, reproduction, translation	Emb, Lva, Ste, transgene subcellular localization abnormal, pleiotropic defects severe early emb (Emb)				40S ribosomal protein S2/30S ribosomal protein S5
T27F7.3	5.17758	embryonic development ending in birth or egg hatching, gamete generation, growth, larval development, locomotory behaviour, positive regulation of body size, reproduction, translation, positive regulation of growth rate, translational initiation	Ste, Stp, Lvl, Lva, Unc, Gro, Pch, Dpy, Emb				GPI-alpha-mannosyltransferase III
nsf-1	5.16965	embryonic development ending in birth or egg hatching, growth, larval development, reproduction, protein catabolic process	Ste, Lvl, Lva, Emb, integrity of membranous organelles abnormal early emb (Emb), transgene subcellular localization abnormal				AAA+-type ATPase
inf-1	5.16952	process embryonic development ending in birth or egg hatching, growth, larval development, locomotory behaviour	Emb, Lva, Unc, pleiotropic defects severe early emb (Emb)				Translation initiation factor 4F
C36B1.5	5.1611	RNA splicing, embryonic development, growth, larval development, reproduction, embryonic development ending in birth or egg hatching, gastrulation with mouth forming first, hermaphrodite genitalia development, positive regulation of growth rate	Gro, Emb, Pvl, Ste, Lva, embryonic lethal late emb (Emb), chromosome segregation abnormal karyomeres early emb (Emb), large cytoplasmic granules early emb (Emb)				U4/U6 small nuclear ribonucleoprotein Prp4
Y46G5A.4	5.1611	DNA recombination, blood coagulation, cell adhesion, embryonic development ending in birth or egg hatching, growth, larval development, locomotory behaviour, reproduction	Emb, Lva, Unc, Ste, thin, transgene subcellular localization abnormal				RNA helicase BRR2, DEAD-box superfamily
C05C8.7	5.1611	carbohydrate metabolic process, growth, larval development, reproduction, embryonic development ending in birth or egg hatching, positive regulation of growth rate	Emb, gro, Sck, Ste, Lvl, Lva, transgene subcellular localization abnormal				Mannose-6-phosphate isomerase
K12H4.3	5.1611	embryonic development ending in birth or egg hatching, gamete generation, growth, larval development, hermaphrodite genitalia development, reproduction, positive regulation of growth rate	Lvl, Lva, Gro, Ste, Stp, Emb, Pvl				RNA-binding protein required for biogenesis of the ribosomal 60S subunit
T07A9.9	5.1611	embryonic development ending in birth or egg hatching, gamete generation, growth, larval development, positive regulation of growth rate, locomotory behaviour, protein transport, small GTPase mediated signal transduction	Early larval arrest, Lva, Gro, Unc, reduced brood size, Emb, Stp				GTP-binding protein CRFG/NOG1
ZK1127.5	5.1611	cytokinesis, embryonic cleavage, embryonic development ending in birth or egg hatching, gamete generation, growth, larval development, hermaphrodite genitalia development, locomotion, oviposition, positive regulation of body size, positive regulation of growth rate, reproduction	early larval arrest, Emb, Gro, Lva, Dpy, Egl, Pvl, Stp, Cyk, Mul, excessive blebbing early emb (Emb), P0 spindle position abnormal early emb (Emb), P0 spindle rotation failure early emb (Emb), P0 spindle rotation delayed early emb (Emb), cell cycle slow early emb (Emb), ectopic cleavage furrows early emb (Emb), pronuclei meet centrally early emb (Emb), pseudocleavage absent early emb (Emb), Lvl, …				RNA 3'-terminal phosphate cyclase
rpl-39	5.15458	process embryonic development ending in birth or egg hatching, gamete generation, growth, larval development, reproduction, translation, positive regulation of growth rate	Ste, Gro, Stp, Emb, Lva, transgene subcellular localization abnormal, pleiotropic defects severe early emb (Emb)				60s ribosomal protein L39
apb-1	5.11008	embryonic development ending in birth or egg hatching, growth, larval development, reproduction, intracellular protein transport, protein complex assembly, vesicle-mediated transport	Emb, Lvl, Lva, Sck, Ric, Ste
apm-1	5.09398	intracellular protein transport, growth, larval development, locomotory behaviour, positive regulation of growth rate, protein complex assembly, vesicle-mediated transport	early larval arrest, Lva, Lvl, Gro, Ric, Sck, Unc, protein secretion abnormal, reduced brood size,				Adaptor complexes medium subunit family
unc-101	5.05305	intracellular protein transport, locomotory behaviour, protein complex assembly, vesicle-mediated transport	Unc, protein secretion abnormal				Adaptor complexes medium subunit family
rpl-7	5.02319	embryonic development ending in birth or egg hatching, growth, larval development, reproduction, translation, positive regulation of growth rate, proteolysis	Emb, Lva, Ste, Gro, pleiotropic defects severe early emb (Emb), transgene subcellular localization abnormal				60S ribosomal protein L7
EEED8.4	5.01903
EEED8.12	5.01903						Splicing factor RNPS1
pab-1		embryonic development ending in birth or egg hatching, gamete generation, reproduction, mRNA processing, hermaphrodite genitalia development, morphogenesis of an epithelium, positive regulation of growth rate, post-embryonic body morphogenesis

## Sheet: F33D11.10
Gene	Cut-off	Gene Ontology (biological process)	RNAi				KOGS
ZC434.8	10.9689	embryonic development ending in birth or egg hatching	Emb, pleiotropic defects severe early emb (Emb)				Creatine kinases
lpd-2	7.2382	lipid metabolic process, growth, larval development, reproduction, positive regulation of growth rate, positive regulation of transcription from RNA polymerase II promoter, sequestering of lipid	Lvl, Lva, Gro, Ste, lipid depleted, expression lipogenic enzyme reduced				Protein involved in rRNA processing
cyk-1	6.32576	actin cytoskeleton organization and biogenesis, cytokinesis, embryonic cleavage, gamete generation, cellular component organization and biogenesis, growth, larval development, locomotory behaviour, determination of adult life span, osmoregulation, embryonic development ending in birth or egg hatching, morphogenesis of an epithelium, negative regulation of body size	Emb, Lvl, Lva, Rup, Adl, Clr, Lon, Unc, Stp, Cyk
Y37E3.10	6.17114	embryonic development ending in birth or egg hatching, growth, larval development, translation	Emb, Lva, pleiotropic defects severe early emb (Emb)				Translation initiation factor 2
K04G2.1	5.42258	embryonic development ending in birth or egg hatching, gamete generation, growth, larval development, hermaphrodite genitalia development, translational initiation, positive regulation of body size, reproduction	Emb, Pvl, Ste, Stp, Lva, transgene expression increased, transgene subcellular localization abnormal, Dpy				Translation initiation factor 2
W08E3.2	5.30372						Nucleo-cytoplasmic protein MLN51
ero-1	5.23562	growth, larval development	Lva, unfolded protein accumulation				Endoplasmic reticulum membrane-associated oxidoreductin
F33D11.10		embryonic development ending in birth or egg hatching, cytokynesis, embryonic cleavage, embryonic development, larval development, growth, gastrulation with mouth forming first, reproduction

## Sheet: F55A12.8
Gene	Cut-off	Gene Ontology (biological process)	RNAi				KOGS
R05H10.2	7.15401	embryonic development ending in birth or egg hatching, growth, larval development, reproduction, positive regulation of growth rate	Ste, gro, Pch, Emb, Lva, late larval arrest				Nucleolar protein fibrillarin NOP77
byn-1	6.91674	embryonic development ending in birth or egg hatching, growth, larval development, reproduction, positive regulation of growth rate, hermaphrodite genitalia development,	Ste, Pvl, Lvl, Lva, Gro, Emb				Cell adhesion complex protein bystin
ZK430.7	6.91674	embryonic development ending in birth or egg hatching, growth, larval development, reproduction, hermaphrodite genitalia development, positive regulation of growth rate	Ste, Pvl, Gro, Lva, Emb, distal tip cell migration abnormal, late larval arrest				Sof1-like rRNA processing protein
F32E10.1	6.82786	embryonic development ending in birth or egg hatching, gamete generation, growth, larval development, oviposition, reproduction, positive regulation of growth rate	Gro, Egl, Emb, Ste, Stp, Lva, early larval arrest				WD40 repeat protein
B0280.9	6.67184	embryonic development ending in birth or egg hatching, growth, larval development, positive regulation of growth rate	Emb, Lvl, Lva, Gro				WD40 repeat protein
C05C8.2	6.23756	growth, larval development, oviposition, positive regulation of body size, positive regulation of growth rate	Gro, Dpy, Egl, Lva				rRNA processing protein
Y53C12B.1	6.13205	embryonic development ending in birth or egg hatching, gamete generation,positive regulation of growth rate, rRNA processing	Lvl, Gro, Pch, Emb, Stp				WD40-repeat-containing subunit of the 18S rRNA processing complex
F14B4.3	6.11413	embryonic development ending in birth or egg hatching, growth, larval development, reproduction, transcription, hermaphrodite genitalia development	Lva, Sck, Ste, Pvl, Emb				RNA polymerase I, second largest subunit
ZK1127.5	6.0881	cytokinesis, embryonic cleavage, embryonic development ending in birth or egg hatching, gamete generation, growth, larval development, hermaphrodite genitalia development, locomotion, oviposition, positive regulation of body size, positive regulation of growth rate, reproduction	early larval arrest, Emb, Gro, Lva, Dpy, Egl, Pvl, Stp, Cyk, Mul, excessive blebbing early emb (Emb), P0 spindle position abnormal early emb (Emb), P0 spindle rotation failure early emb (Emb), P0 spindle rotation delayed early emb (Emb), cell cycle slow early emb (Emb), ectopic cleavage furrows early emb (Emb), pronuclei meet centrally early emb (Emb), pseudocleavage absent early emb (Emb), Lvl, …				RNA 3'-terminal phosphate cyclase
his-64	6.07004	chromosome organization and biogenesis, growth, larval development, locomotory behaviour, embryonic development ending in birth or egg hatching, hermaphrodite genitalia development, reproduction, nucleosome assembly, positive regulation of growth rate	Gro, Emb, Unc, fat content reduced, sister chromatid segregation abnormal early emb (Emb), Pvl, Lva, Ste,				his-64 encodes an H4 histone
T14G10.5	6.03318	intracellular protein transport, larval development, locomotory behaviour, reproduction, positive regulation of growth rate, protein complex assembly, vesicle-mediated transport	Sck, Ste, Gro, Lvl, Unc				Vesicle coat complex COPI
F53F4.11	6.01122	embryonic development ending in birth or egg hatching, growth, larval development, reproduction, translation, hermaphrodite genitalia development, positive regulation of growth rate	Lvl, Lva, Ste, Pvl, Gro, early larval arrest
F55F8.3	5.85347	protein amino acid phosphorylation, growth, larval development	Lvl, Lva, Sck, late larval arrest, transposon silencing abnormal, reduced brood size				WD40-repeat-containing subunit of the 18S rRNA processing complex
mcm-2	5.7878	DNA replication initiation, embryonic development ending in birth or egg hatching, hermaphrodite genitalia development, reproduction	Emb, Ste, pvl, sister chromatid segregation abnormal early emb (Emb)				DNA replication licensing factor
B0285.1	5.75516	embryonic development ending in birth or egg hatching, growth, larval development, locomotory behaviour, positive regulation of body size, positive regulation of growth rate, post-embryonic body morphogenesis, protein amino acid phosphorylation, signal transduction	Gro, Unc, Lva, Ste, Bmd, Dpy, Emb, transgene expression increased, growth abnormal				Cdc2-related protein kinase
Y75B8A.7	5.68863	hermaphrodite genitalia development, growth, larval development, reproduction, positive regulation of growth rate, rRNA processing	Ste, pvl, Gro, Lvl, Lva				U3 small nucleolar ribonucleoprotein (snoRNP) subunit
eif-6	5.66675	embryonic development ending in birth or egg hatching, growth, larval development, mature ribosome assembly, positive regulation of growth rate	gro, Lvl, Lva, Emb, reduced brood size				Translation initiation factor 6
ngp-1	5.6092	embryonic development ending in birth or egg hatching, growth, larval development, reproduction, hermaphrodite genitalia development, positive regulation of growth rate	Lva, Ste, Pvl, Emb Gro, late larval arrest				Nucleolar GTPase
Y51H7C.11	5.60488		early larval arrest
tag-351	5.49084	cobalt ion transport, cell division, electron transport, cytochrome complex assembly, gamete generation, growth, embryonic development ending in birth or egg hatching, larval development, locomotory behaviour, molybdate ion transport, nitrate transport, phosphonate transport, nodulation, positive regulation of body size, positive regulation of growth rate, transport	Emb, Gro, Unc, Stp, Lva, Dpy				RNAse L inhibitor, ABC superfamily
rpn-3	5.46347	embryonic cleavage, growth, larval development, reproduction, embryonic development ending in birth or egg hatching	Emb, Ste, Sck, Lvl, Lva, one cell arrest early emb (Ocs), excessive blebbing early emb (Emb), P0 spindle rotation failure early emb (Emb), cell cycle slow early emb (Emb), embryo osmotic pressure sensitive early emb (Emb), embryo delayed at pronuclear contact early emb (Emb), passage through meiosis abnormal early emb (Emb),				26S proteasome regulatory complex
ZK512.2	5.44629	positive regulation of growth rate, DNA recombination, reproduction	Gro, Ste, developmental delay postembryonic				ATP-dependent RNA helicase
lpd-7	5.43202	cell proliferation, embryonic development ending in birth or egg hatching, gamete generation, growth, larval development, lipid metabolic process, reproduction, sequestering of lipid, positive regulation of growth rate	Lvl, Lva, Gro, Emb, Ste, Pvl, transgene subcellular localization abnormal				Protein required for normal rRNA processing
nst-1	5.43202	hermaphrodite genitalia development, growth, larval development, reproduction, positive regulation of growth rate, post-embryonic body morphogenesis	Lvl, Lva, Gro, Pch, Pvl, Bmd				GTPase
K07C5.4	5.43202	embryonic development ending in birth or egg hatching, gamete generation, growth, larval development, reproduction, hermaphrodite genitalia development, positive regulation of body size, positive regulation of growth rate	Lvl, Lva, Ste, Stp, Gro, Emb, Pvl, early larval arrest, small, transposon silencing abnormal				Ribosome biogenesis protein
Y48B6A.1	5.43202	embryonic development ending in birth or egg hatching, growth, larval development, reproduction, hermaphrodite genitalia development, positive regulation of growth rate	Sck, Ste, Gro, Pvl, Emb, Pch, Lva				WD40 repeat nucleolar protein Bop1
C43E11.9	5.43202	growth, reproduction, larval development, hermaphrodite genitalia development, positive regulation of growth rate	Ste, Pvl, Gro, Lva				Ribosome biogenesis protein NIP7
F27C1.6	5.43202	hermaphrodite genitalia development, gamete generation, growth, larval development, reproduction, rRNA processing, positive regulation of growth rate	fat content reduced, early larval arrest, Lvl, Lva, Ste, Stp, Gro, Pvl, Sck
tag-345	5.43202	embryonic development ending in birth or egg hatching, growth, larval development, reproduction, hermaphrodite genitalia development, positive regulation of growth rate, positive regulation of embryonic development	Emb, Gro, Sck, Sle, Lva, Pvl				Microtubule binding protein YTM1
K12H4.3	5.43202	embryonic development ending in birth or egg hatching, gamete generation, growth, larval development, reproduction, hermaphrodite genitalia development, positive regulation of growth rate	Gro, Emb, Lvl, Lva, Sck, Pvl, Stp				RNA-binding protein required for biogenesis of the ribosomal 60S subunit
W01B11.3 (nol-5)	5.43202	embryonic development ending in birth or egg hatching, gamete generation, growth, larval development, reproduction, hermaphrodite genitalia development, negative regulation of vulval development, positive regulation of embryonic development, positive regulation of growth rate	transposon silencing abnormal, Ste, Sle, Stp, Muv, Lva, Emb, Pvl, Gro				Ribosome biogenesis protein
Y23H5B.5	5.43202	hermaphrodite genitalia development, reproduction	early larval arrest, Ste, Pvl
fib-1	5.42258	embryonic development ending in birth or egg hatching, gamete generation, growth, larval development, rRNA processing, reproduction, positive regulation of embryonic development, positive regulation of growth rate	Gro, Emb, Ste, Sle, Lva, Lvl, Sck, Stp				Fibrillarin and related nucleolar RNA-binding proteins
ZC434.4	5.42258	embryonic development ending in birth or egg hatching, gamete generation, growth, larval development, positive regulation of embryonic development, reproduction, positive regulation of growth rate	Gro, Sle, Lva, Emb, Ste, Stp, Sck				rRNA processing protein RRP7
F56D2.6	5.42258	embryonic development ending in birth or egg hatching, growth, larval development, locomotory behaviour, reproduction, positive regulation of growth rate	Emb, Lvl, Ste, Gro, Unc, early larval arrest, developmental delay postembryonic				mRNA splicing factor ATP-dependent RNA helicase
W07E6.1 (nol-1)	5.42258	embryonic development ending in birth or egg hatching, gamete generation, growth, larval development, reproduction, rRNA processing, negative regulation of body size, positive regulation of embryonic development, positive regulation of growth rate	Lva, Lon, Pch, Emb, Ste, Pch, Stp, Ste, distal tip cell migration abnormal, early larval arrest, cell cycle slow early emb (Emb)				tRNA and rRNA cytosine-C5-methylase
kin-3	5.38659	embryonic development ending in birth or egg hatching, reproduction, protein amino acid phosphorylation	Ste, Emb				Casein kinase II, alpha subunit
gsp-2	5.3643	detection of stimulus during sensory perception, cytokinesis, embryonic cleavage, oviposition, embryonic development ending in birth or egg hatching, meiosis, protein amino acid dephosphorylation, regulation of cell size	Mei, Emb, Cyk, Egl, chromosome segregation abnormal, polar body extrusion abnormal early emb (Emb), Sck				Serine/threonine specific protein phosphatase PP1, catalytic subunit
his-46	5.36056	chromosome organization and biogenesis, growth, larval development, embryonic development ending in birth or egg hatching, hermaphrodite genitalia development, nucleosome assembly, locomotory behaviour, reproduction, positive regulation of growth rate	sister chromatid segregation abnormal early emb (Emb), Gro, Emb, Unc, Pvl, Ste, Lva				Histone H4
C18A3.3	5.3526	embryonic development ending in birth or egg hatching, growth, larval development, reproduction, hermaphrodite genitalia development	early larval arrest, Emb, Ste, Lva, Pvl				Nucleolar protein-like/EBNA1-binding protein
H06I04.3	5.34315	embryonic development ending in birth or egg hatching, growth, larval development, reproduction, rRNA processing, positive regulation of growth rate	transposon silencing abnormal, Lvl, Lva, Gro, Pch, Emb, Ste, complex phenotype early emb (Emb), distal tip cell migration abnormal				Putative SAM-dependent rRNA methyltransferase SPB1
W09C5.1	5.29646	hermaphrodite genitalia development, reproduction	early larval arrest, Ste, Pvl				Uncharacterized conserved protein related to ribosomal protein S8E
kin-19	5.28701	embryonic development ending in birth or egg hatching, spindle organization and biogenesis, embryonic cleavage, reproduction, protein amino acid phosphorylation	Emb, Ste, mitotic spindle abnormal early emb (Emb), cytoplasmic structure abnormal early emb (Emb), integrity of membranous organelles abnormal early emb (Emb),				Casein kinase
apm-1	5.27769	intracellular protein transport, growth, larval development, locomotory behaviour, positive regulation of growth rate, protein complex assembly, vesicle-mediated transport	Lvl, Lva, Gro, Ric, Sck, Unc, protein secretion abnormal, reduced brood size, early larval arrest,				Adaptor complexes medium subunit family
eif-3.B	5.26099	embryonic development ending in birth or egg hatching, gamete generation, growth, larval development, locomotory behaviour, positive regulation of growth rate, reproduction, translational initiation, post-embryonic body morphogenesis	Emb, Stp, Lvl, Lva, Gro, Unc, transgene expression increased, sister chromatid segregation abnormal early emb (Emb), Bmd				Translation initiation factor 3, subunit b
C47E12.7	5.21571	embryonic development ending in birth or egg hatching, growth, larval development, rRNA processing, reproduction, positive regulation of growth rate	Emb, Ste, Lva, Gro, early larval arrest
rpn-9	5.20199	embryonic development ending in birth or egg hatching, gamete generation, growth, larval development, locomotory behaviour, positive regulation of growth rate, post-embryonic body morphogenesis	general pace of development abnormal early emb (Emb), Gro, Bmd, Unc, Emb, Lva, Stp, excessive blebbing early emb (Emb), multiple cytoplasmic cavities early emb (Emb), P0 spindle position abnormal early emb (Emb), P0 spindle rotation delayed early emb (Emb), ectopic cleavage furrows early emb (Emb), nucleus reforms cell division remnant early emb (Emb), polar body reabsorbed one two early emb (Emb)				26S proteasome regulatory complex, subunit RPN9/PSMD13
lpd-2	5.18968	growth, lipid metabolic process, larval development, reproduction, positive regulation of growth rate, sequestering of lipids, positive regulation of transcription from RNA polymerase II promoter	Lvl, Lva, Gro, Ste, lipid depleted expression lipogenic enzyme reduced				Protein involved in rRNA processing
T04A8.6	5.18968	positive regulation of embryonic development, gamete generation, growth, larval development, oviposition, reproduction, positive regulation of growth rate					Nucleolar RNA-binding protein NIFK
Y54E10A.10	5.18968	reproduction	early larval arrest, Ste				Protein required for biogenesis of the ribosomal 60S subunit
M28.5	5.18713	embryonic development ending in birth or egg hatching, growth, larval development, reproduction, post-embryonic body morphogenesis, ribosome biogenesis and assembly	Emb, Lvl, Lva, Sck, Bmd, transgene subcellular localization abnormal,				60S ribosomal protein 15.5kD/SNU13
rha-2	5.18713	embryonic development ending in birth or egg hatching, gamete generation, growth, larval development, positive regulation of growth rate	early larval arrest , Age, Gro, Emb, Lvl, Lva, Stp, reduced brood size				DEAH-box RNA helicase
C07E3.2 (pro-2)	5.1611	embryonic development ending in birth or egg hatching, growth, larval development, positive regulation of growth rate	Lvl, Lva, Gro, Emb, Pch, fat content reduced, reduced brood size				Predicted protein involved in nuclear export of pre-ribosomes
E02H1.1	5.1611	embryonic development ending in birth or egg hatching, gamete generation, growth, larval development, positive regulation of growth rate, rRNA modification, rRNA processing	gro, Emb, Stp, Lva, reduced brood size, sterile F1				Ribosomal RNA adenine dimethylase
F23B2.13	5.1611	embryonic development ending in birth or egg hatching, transcription	Emb				DNA-directed RNA polymerase
F28D1.1	5.1611	embryonic development ending in birth or egg hatching, positive regulation of growth rate	Gro, Lvl, Emb				WD40-repeat-containing subunit of the 18S rRNA processing complex
C16A3.3	5.1611	embryonic development ending in birth or egg hatching, rRNA processing, growth, larval development, gonad development, positive regulation of growth rate, oviposition, translation	Gro, Lvl, Lva, Emb, Egl, gonad development abnormal				rRNA processing protein Rrp5
C37H5.5	5.1611	embryonic development ending in birth or egg hatching, growth, larval development, locomotory behaviour, positive regulation of growth rate, oviposition	Lva, Emb, Gro, Egl, Unc, early larval arrest				Protein involved in the nuclear export of pre-ribosomes
H43I07.2	5.1611	embryonic development ending in birth or egg hatching, growth, larval development, transcription, positive regulation of growth rate	gro, Emb, Lvl, Lva, early larval arrest				RNA polymerase I and III
T07A9.9	5.1611	embryonic development ending in birth or egg hatching, gamete generation, growth, larval development, locomotory behaviour, positive regulation of growth rate, protein transport, small GTPase mediated signal transduction	Lva, Gro, Unc, transgene subcellular localization abnormal, reduced brood size, Emb, Stp				GTP-binding protein CRFG/NOG1
Y61A9LA.10	5.1611	Mo-molybdopterin cofactor biosynthetic process, positive regulation of growth rate, growth, larval development, embryonic development ending in birth or egg hatching,	Emb, Lva, Gro				GTP-binding protein AARP2 involved in 40S ribosome biogenesis
ZK430.1	5.1611	embryonic development ending in birth or egg hatching, growth, larval development, locomotion, positive regulation of growth rate	Lvl, Lva, Gro, Emb, Pch, Prl, early larval arrest
F54C9.9	5.15131	hermaphrodite genitalia development, gamete generation, growth, larval development, positive regulation of growth rate, morphogenesis of an epithelium	Sck, Pvl, Gro, Lva, Stp, Rup, fat content reduced, late larval arrest				KRR1-interacting protein involved in 40S ribosome biogenesis
T06E6.1	5.15131	hermaphrodite genitalia development, gamete generation, growth, larval development, positive regulation of growth rate	Gro, Lva, Pvl, Stp, early larval arrest
inf-1	5.12511	embryonic development ending in birth or egg hatching, growth, larval development, locomotory behaviour	Emb, Lva, Gro, Unc, pleiotropic defects severe early emb (Emb)				Translation initiation factor 4F
gsp-1	5.1077	detection of stimulus during sensory perception, larval development, meiosis, embryonic development ending in birth or egg hatching, protein amino acid dephosphorylation	Ric, mei, Emb, Lvl, Ste				Serine/threonine specific protein phosphatase PP1
his-37	5.09908	chromosome organization and biogenesis , growth, embryonic development ending in birth or egg hatching, larval development, locomotory behaviour, hermaphrodite genitalia development, nucleosome assembly, reproduction, positive regulation of growth rate	Gro, Emb, Unc, Pvl, Lvl, Lva, fat content reduced, sister chromatid segregation abnormal early emb (Emb)				Histone H4
E04D5.1	5.09908	embryonic development ending in birth or egg hatching	Emb				Predicted translation initiation factor related to eIF-3a
rpl-24.2	5.09112	embryonic development ending in birth or egg hatching, gamete generation, growth, larval development, hermaphrodite genitalia development, reproduction, positive regulation of body size, translation, positive regulation of growth rate	Gro, Lva, Pvl, Stp, Emb, Dpy, Ste, embryo osmotic integrity abnormal early emb (Emb)				60s ribosomal protein L30 isolog
tag-151	5.08167	embryonic development ending in birth or egg hatching, locomotory behaviour, positive regulation of growth rate	Emb, Gro, Unc, Pch
unc-60	5.07345	actin filament depolymerization, embryonic development, locomotion, locomotory behaviour, hermaphrodite genitalia development, larval development, reproduction, muscle thin filament assembly	Sck, Ste, Pvl, Lvl, Unc				Actin depolymerizing factor
rpt-5	5.064	embryonic development ending in birth or egg hatching, embryonic cleavage, larval development, reproduction, protein catabolic process	Emb, Ste, Lvl, one cell arrest early emb (Ocs), embryo osmotic pressure sensitive early emb (Emb), transgene subcellular localization abnormal, passage through meiosis abnormal early emb (Emb),				26S proteasome regulatory complex
cct-1	5.04742	cellular protein metabolic process, growth, larval development, reproduction, embryonic development ending in birth or egg hatching, osmoregulation, protein folding, hermaphrodite genitalia development, positive regulation of growth rate	Gro, Emb, Sck, Ste, Clr, transgene subcellular localization abnormal, Pvl, Lva, pleiotropic defects severe early emb (Emb), distal tip cell migration abnormal				Chaperonin complex component
rpt-2	5.03797	embryonic development ending in birth or egg hatching, embryonic cleavage, protein catabolic process, reproduction	Emb, Ste, one cell arrest early emb (Ocs), embryo osmotic pressure sensitive early emb (Emb), passage through meiosis abnormal early emb (Emb)				26S proteasome regulatory complex, ATPase RPT2
F58E10.3	5.02553	embryonic development ending in birth or egg hatching, DNA recombination	Emb				ATP-dependent RNA helicase
F55A12.8		embryonic development ending in birth or egg hatching, growth, larval development, locomotory behaviour, hermaphrodite genitalia development, positive regulation of growth rate, reproduction

## Sheet: rpl-22
Gene	Cut-off	Gene Ontology (biological process)	RNAi				KOGS
rpl-7	7.18256	embryonic development ending in birth or egg hatching, growth, larval development, reproduction, positive regulation of growth rate, proteolysis, translation	Emb, Lva, Ste, Gro, pleiotropic defects severe early emb (Emb), transgene subcellular localization abnormal				60S ribosomal protein L7
rpa-1	6.94711	embryonic development ending in birth or egg hatching, DNA replication	Emb, sister chromatid segregation abnormal early emb (Emb), excessive blebbing early emb (Emb), cell cycle slow early emb (Emb), exaggerated asynchrony early emb (Emb), cell cell contacts abnormal four emb (Emb), ectopic cleavage furrows early emb (Emb), nuclear reassembly abnormal early emb (Emb), pronuclear size abnormal early emb (Emb), excess maternal pronucleus early emb (Emb)				Single-stranded DNA-binding replication protein A (RPA),
rpa-2	6.92108	embryonic development ending in birth or egg hatching, DNA repair, gamete generation, locomotory behaviour, hermaphrodite genitalia development, oviposition, morphogenesis of an epithelium, positive regulation of growth rate	Unc, Rup, Stp, Pvl, Egl, sterile F1, Emb, gro, reduced brood size, spontaneous mutation rate increased				Single-stranded DNA-binding replication protein A (RPA),
C37A2.7	6.92108	embryonic development ending in birth or egg hatching, translation, translational elongation, positive regulation of growth rate	Gro, Emb
rpl-35	6.6963	embryonic development ending in birth or egg hatching, growth, larval development, reproduction, translation	Emb, Ste, Lva, early larval arrest, pleiotropic defects severe early emb (Emb), transgene subcellular localization abnormal, chromosome segregation abnormal karyomeres early emb (Emb),				60S ribosomal protein L35
rpa-0	6.69129	embryonic development ending in birth or egg hatching, growth, larval development, reproduction, ribosome biogenesis and assembly, translational elongation					60S acidic ribosomal protein P0
rpl-3	6.66527	embryonic development ending in birth or egg hatching, growth, larval development, reproduction, translation	Sck, Ste, Lva, Emb, pleiotropic defects severe early emb (Emb)				60S ribosomal protein L3 and related proteins
rpl-9	6.61627	embryonic development ending in birth or egg hatching, growth, larval development, positive regulation of body size, reproduction, translation	Lva, Emb, Ste, Sck, Dpy, pleiotropic defects severe early emb (Emb)				60S ribosomal protein L9
rpl-36	6.61627	embryonic development ending in birth or egg hatching, growth, larval development, reproduction, translation	Emb, Sck, Ste, Lva, pleiotropic defects severe early emb (Emb), transposon silencing abnormal				60S ribosomal protein L36
rpl-5	6.59024	embryonic development ending in birth or egg hatching, growth, larval development, hermaphrodite genitalia development, reproduction, translation, positive regulation of body size, positive regulation of growth rate	Gro, Emb, Ste, Dpy, Pch, Pvl, Lva, transgene subcellular localization abnormal, pleiotropic defects severe early emb (Emb)				60S ribosomal protein L5
rpl-6	6.59024	embryonic development ending in birth or egg hatching, growth, larval development, reproduction, translation	Emb, Lva, Ste, transgene subcellular localization abnormal, pleiotropic defects severe early emb (Emb)				60s ribosomal protein L6
rpl-13	6.59024	embryonic development ending in birth or egg hatching, growth, larval development, reproduction, translation	Emb, Ste, Sck, Lva, pleiotropic defects severe early emb (Emb), transgene subcellular localization abnormal				60S Ribosomal protein L13
rpl-18	6.59024	embryonic development ending in birth or egg hatching, growth, larval development, reproduction, translation	Emb, Sck, Ste, Lva, reduced brood size, transgene subcellular localization abnormal, pleiotropic defects severe early emb (Emb)				60s ribosomal protein L18
rpl-20	6.59024	embryonic development ending in birth or egg hatching, translation, growth, larval development, reproduction, positive regulation of growth rate	Lvl, Lva, Gro, Emb, Ste, Sck, pleiotropic defects severe early emb (Emb), transgene subcellular localization abnormal				60S ribosomal protein L18A
rpl-21	6.59024	embryonic development ending in birth or egg hatching, growth, larval development, reproduction, translation	Emb, Ste, Lva, pleiotropic defects severe early emb (Emb), transgene subcellular localization abnormal				60S ribosomal protein L21
Y37E3.8	6.40379	embryonic development ending in birth or egg hatching, translation	Emb, pleiotropic defects severe early emb (Emb)				60s ribosomal protein L15/L27
rpl-27	6.32876	embryonic development ending in birth or egg hatching, growth, larval development, reproduction, translation	Ste, Emb, Lva, pleiotropic defects severe early emb (Emb)				60S ribosomal protein L27
rpl-34	6.32876	embryonic development ending in birth or egg hatching, growth, larval development, reproduction, positive regulation of growth rate	Lva, Gro, Pch, Emb, pleiotropic defects severe early emb (Emb)				60s ribosomal protein L34
rpl-4	6.18478	embryonic development ending in birth or egg hatching, gamete generation, reproduction, translation	Emb, Ste, Stp, reduced brood size, pleiotropic defects severe early emb (Emb)				Ribosomal protein RPL1/RPL2/RL4L4
R166.5 (mnk-1)	6.03106	protein amino acid phosphorylation, signal transduction
rpl-14	5.57328	embryonic development ending in birth or egg hatching, growth, larval development, reproduction, translation, positive regulation of growth rate	Emb, Gro, Lva, Ste, pleiotropic defects severe early emb (Emb), transgene subcellular localization abnormal				60S ribosomal protein L14
rpl-23	5.54725	embryonic development ending in birth or egg hatching, growth, larval development, reproduction, signal transduction, translation, regulation of transcription, DNA-dependent	Lva, Sck, Emb, Ste, transgene subcellular localization abnormal, pleiotropic defects severe early emb (Emb)				60S ribosomal protein L14/L17/L23
rpl-25.2	5.54725	collagen and cuticulin-based cuticle attachment to epithelium, embryonic development, gamete generation, reproduction, embryonic development ending in birth or egg hatching, translation, hermaphrodite genitalia development, positive regulation of growth rate	Ste, Bli, Pvl, Stp, Emb, Gro, embryonic terminal arrest variable emb, pleiotropic defects severe early emb (Emb)				60s ribosomal protein L23
rpl-31	5.54725	embryonic development ending in birth or egg hatching, gamete generation, larval development, reproduction, hermaphrodite genitalia development, translation	Emb, Lvl, Ste, Pvl, transgene subcellular localization abnormal, pleiotropic defects severe early emb (Emb)				60S ribosomal protein L31
ubq-2	5.54725	embryonic development ending in birth or egg hatching, growth, larval development, reproduction, translation, protein modification process	Emb, Lva, Ste, passage through meiosis abnormal early emb (Emb)				Ubiquitin/60s ribosomal protein L40 fusion
rpl-7A	5.28577	embryonic development ending in birth or egg hatching, reproduction, translation, hermaphrodite genitalia development, ribosome biogenesis and assembly	Emb, Ste, Sck, Pvl, pleiotropic defects severe early emb (Emb)				60S ribosomal protein L7A
rpl-25.1	5.28577	embryonic development ending in birth or egg hatching, reproduction, translation, positive regulation of growth rate	Emb, Gro, Ste				60s ribosomal protein L23
rpl-11.2	5.23891	embryonic development ending in birth or egg hatching, gamete generation, growth, larval development, reproduction, translation, hermaphrodite genitalia development, positive regulation of growth rate	Emb, Lvl, Lva, Ste, Gro, Pvl, Stp, pleiotropic defects severe early emb (Emb), transgene subcellular localization abnormal				60S ribosomal protein L11
dpy-23	5.11911	intracellular protein transport, growth, larval development, locomotory behaviour, molting cycle, protein-based cuticle, positive regulation of body size, positive regulation of growth rate, protein complex assembly, vesicle-mediated transport	Gro, Lvl, Lva, Dpy, Mlt, transgene expression increased				Adaptor complexes medium subunit family
rpl-22		embryonic development ending in birth or egg hatching, negative regulation of body size, growth, larval development, reproduction, positive regulation of body size, positive regulation of growth rate
